# Supplementary material for: A hierarchical method to automatically encode Chinese diagnoses through semantic similarity estimation
Source: BMC Med Inform Decis Mak. 2016 Mar 3;16:30. doi: 10.1186/s12911-016-0269-4 (PMC4778321; doi:10.1186/s12911-016-0269-4)
Supplement: Additional file 1: — Coding performance under all settings. The detailed precision, recall, and F-score of the proposed algorithm under two encoding methods, three semantic similarity measures, and various word similarity thresholds. (XLSX 53 kb) [file 12911_2016_269_MOESM1_ESM.xlsx]

## Sheet: 工作表1
HowNet-based
	4-digit						3-digit
	Precision		Recall		MicroF1		Precision		Recall		MicroF1
	Flat	Hierarchical	Flat	Hierarchical	Flat	Hierarchical	Flat	Hierarchical	Flat	Hierarchical	Flat	Hierarchical
0	0.917784	0.92386	0.876812	0.889406	0.89683	0.906306	0.932367	0.939019	0.918721	0.934476	0.925494	0.936742
0.1	0.917784	0.92386	0.876812	0.889406	0.89683	0.906306	0.932367	0.939019	0.918721	0.934476	0.925494	0.936742
0.3	0.916996	0.924541	0.880833	0.895101	0.898551	0.909583	0.937232	0.944824	0.923515	0.9406	0.930323	0.942707
0.5	0.916884	0.925743	0.880894	0.896265	0.898529	0.910765	0.936929	0.945204	0.923331	0.94011	0.93008	0.94265
0.7	0.918357	0.918322	0.870667	0.883344	0.893877	0.900493	0.935751	0.935926	0.913288	0.928475	0.924383	0.932186
0.9	0.92269	0.915957	0.843417	0.849602	0.881275	0.881533	0.922989	0.920577	0.890998	0.902143	0.906712	0.911267
word-based vector
	4-digit						3-digit
	Precision		Recall		MicroF1		Precision		Recall		MicroF1
	Flat	Hierarchical	Flat	Hierarchical	Flat	Hierarchical	Flat	Hierarchical	Flat	Hierarchical	Flat	Hierarchical
0	0.931167	0.916977	0.858236	0.873178	0.893215	0.894542	0.943945	0.925969	0.900245	0.921433	0.921577	0.923696
0.1	0.93111	0.916318	0.858298	0.872382	0.893222	0.893811	0.94382	0.924615	0.900184	0.920086	0.921486	0.922345
0.3	0.927851	0.918436	0.856032	0.874342	0.890496	0.895846	0.940162	0.928079	0.897673	0.92376	0.918426	0.925915
0.5	0.929539	0.917054	0.853092	0.870667	0.889677	0.893259	0.927978	0.93964	0.89553	0.934231	0.911465	0.936928
0.7	0.920289	0.917814	0.842743	0.865769	0.879811	0.891032	0.920624	0.939697	0.889222	0.931353	0.904651	0.935507
0.9	0.921623	0.923594	0.841764	0.849051	0.879885	0.884755	0.923038	0.932854	0.890876	0.914574	0.906672	0.923624
char-based vector
	4-digit						3-digit
	Precision		Recall		MicroF1		Precision		Recall		MicroF1
	Flat	Hierarchical	Flat	Hierarchical	Flat	Hierarchical	Flat	Hierarchical	Flat	Hierarchical	Flat	Hierarchical
0	0.901433	0.913999	0.851255	0.87079	0.875626	0.891872	0.920477	0.924563	0.897367	0.920147	0.908775	0.92235
0.1	0.901433	0.914058	0.851255	0.87079	0.875626	0.8919	0.920477	0.924677	0.897367	0.920147	0.908775	0.922406
0.3	0.901129	0.911294	0.850582	0.868157	0.875126	0.889202	0.919942	0.924733	0.897183	0.920882	0.90842	0.922803
0.5	0.900451	0.912556	0.843601	0.866565	0.871099	0.888966	0.916961	0.924039	0.89057	0.918494	0.903573	0.921258
0.7	0.916965	0.914972	0.861543	0.867851	0.888391	0.890789	0.931775	0.927283	0.908267	0.919106	0.919871	0.923176
0.9	0.922708	0.923906	0.84801	0.860992	0.883783	0.89134	0.923916	0.932971	0.896816	0.914574	0.910164	0.923681
